# Supplementary material for: Native Entomopathogenic Fungi Isolated from Rhynchophorus palmarum (Linnaeus, 1758) in Northeast Brazil
Source: Insects. 2024 Feb 27;15(3):159. doi: 10.3390/insects15030159 (PMC10971377; doi:10.3390/insects15030159)
Supplement: Supplementary file 1 [file insects-15-00159-s001.zip]

Archive with 1 entries (1 files):
- insects-2722233-supplementary.pdf
